# Supplementary material for: Gelatin‐Based Head Phantoms: A Practical Guide for Artificial Brain Signal Research
Source: Int J Biomater. 2026 Apr 29;2026:2255123. doi: 10.1155/ijbm/2255123 (PMC13126086; doi:10.1155/ijbm/2255123)
Supplement: Supplementary file 1 — Supporting Information Additional supporting information can be found online in the Supporting Information section. [file IJBM-2026-2255123-s001.zip]

Archive with 2 entries (2 files):
- supporting_information_1.docx
- video S1.mov
